# Supplementary material for: Impact of concurrency on the performance of a whole exome sequencing pipeline
Source: BMC Bioinformatics. 2021 Feb 9;22:60. doi: 10.1186/s12859-020-03780-3 (PMC7874478; doi:10.1186/s12859-020-03780-3)
Supplement: Supplementary file 6 — Additional file 6. Table 5. Description of the NGS pipeline used for this paper. [file 12859_2020_3780_MOESM6_ESM.ods]

## Sheet: Suppl X
	Step	Name	Description	Tool	Step	Name	Description	Tool	Step	Name	Description	Tool	Step	Name	Description	Tool
Preprocessing	P1	Download FASTQ	Retrieve, decompress and, if necessary, merge input FASTQ	Python 3.6.1, bash
	P2	FastQC	Quality check on input reads	FastQC 0.11.5
	P3	Read trimming	Remove low quality bases and adapter sequences from reads	AdapterRemoval 1.5.4
	P4	Compress trimming logs	Compress logs of step P3 to save disk space	Python 3.6.1, bash
	P5	FastQC after trimming	Quality check on trimmed reads	FastQC 0.11.5
Alignment and BAM processing	A1a	Align to nuclear	Align reads to reference nuclear genome (hg19)	BWA-MEM 0.7.12	A1b	Align to exome	Align reads to target exome (subset of nuclear genome) and keep only off-target alignments	BWA-MEM 0.7.12, SAMtools 1.5	A1c	Align to MT	Align reads to reference mitochondrial genome (hg19)	BWA-MEM 0.7.12
	A2a	Sort nuclear	Sort alignment file (BAM) from step A1a	SortSam (Picard 1.119)	A2b	Sort exome	Sort alignment file (BAM) from step A1b	SortSam (Picard 1.119)	A2c	Sort MT	Sort alignment file (BAM) from step A1c	SortSam (Picard 1.119)
	A3a	Mark nuclear	Mark duplicate alignments	MarkDuplicates (Picard 1.119)	A3b	Convert to FASTQ	Transform BAM (step A2b) back to FASTQ	SamToFastq (Picard 1.119)	A3c	Mark MT	Mark duplicate alignments	MarkDuplicates (Picard 1.119)
	A4a	Index nuclear	Index BAM	BuildBamIndex (Picard 1.119)					A4c	Index MT	Index BAM	BuildBamIndex (Picard 1.119)
	A5a	Identify INDELs nuclear	Identify regions around INDELs that need to be realigned	RealignerTargetCreator (GATK 3.4-0)					A5c	Identify INDELs MT	Identify regions around INDELs that need to be realigned	RealignerTargetCreator (GATK 3.4-0)
	A6a	Realign INDELs nuclear	Perform realignment around INDELs	IndelRealigner (GATK 3.4-0)					A6c	Realign INDELs MT	Perform realignment around INDELs	IndelRealigner (GATK 3.4-0)
	A7a	Compute BQSR nuclear	Model base quality score recalibration	BaseRecalibrator (GATK 3.4-0)					A7c	Compute BQSR MT	Model base quality score recalibration	BaseRecalibrator (GATK 3.4-0)
	A8a	Apply BQSR nuclear	Perform recalibration of base quality scores	PrintReads (GATK 3.4-0)					A8c	Apply BQSR MT	Perform recalibration of base quality scores	PrintReads (GATK 3.4-0)
	A9a	Post BQSR nuclear	Evaluate data after recalibration	BaseRecalibrator (GATK 3.4-0)					A9c	Post BQSR MT	Evaluate data after recalibration	BaseRecalibrator (GATK 3.4-0)
	A10a	BQSR plots nuclear	Compare data before and after recalibration	AnalyzeCovariates (GATK 3.4-0)					A10c	BQSR plots MT	Compare data before and after recalibration	AnalyzeCovariates (GATK 3.4-0)
Variant Call	V1a	MuTect nuclear	Call SNVs with MuTect on nuclear alignments (A10a)	MuTect 1.1.4	V1b	MuTect MT	Call SNVs with MuTect on mitochondrial alignments (A10c)	MuTect 1.1.4	V1c	Mpileup nuclear	Produce mpileup of nuclear alignments (A10a)	SAMtools 1.5	V1d	Mpileup MT	Produce mpileup of mitochondrial alignments (A10c)	SAMtools 1.5
									V2c	VarScan2 nuclear	Call SNVs and INDELs with VarScan2 on nuclear mpileup (V1c)	VarScan 2.3.9	V2d	VarScan2 MT	Call SNVs and INDELs with VarScan2 on mitochondrial mpileup (V1d)	VarScan 2.3.9
Filtering and Annotation	F1	Merge nuclear MT	Merge nuclear and mitochondrial variants (V1a+V1b, V2c+V2d)	Python 3.6.1
	F2a	Somaticfilter SNV	Apply VarScan2 somaticfilter on SNVs (F1)	VarScan 2.3.9	F2b	Somaticfilter INDEL	Apply VarScan2 somaticfilter on INDELs (F1)	VarScan 2.3.9
	F3	Keep somatic	Keep only good quality, somatic variants (F1, F2a, F2b)	Python 3.6.1
	F4a	Pre-annotation MuTect	Prepare input for ANNOVAR on MuTect variants (F3)	Python 3.6.1	F4b	Pre-annotation VarScan2	Prepare input for ANNOVAR on VarScan2 variants (F3)	Python 3.6.1
	F5a	Annotation nuclear MuTect	Annotate nuclear variants called by MuTect (F4a)	ANNOVAR	F5b	Annotation MT MuTect	Annotate mitochondrial variants called by MuTect (F4a)	ANNOVAR	F5c	Annotation nuclear VarScan2	Annotate nuclear variants called by VarScan2 (F4b)	ANNOVAR	F5d	Annotation MT VarScan2	Annotate mitochondrial variants called by VarScan2 (F4b)	ANNOVAR
	F6	Merge MuTect VaScan2	Merge all annotated somatic variant (F5a+F5b+F5c+F5d)	Python 3.6.1
	F7	Retrieve dbSNP MAF	Query NCBI to retrieve Minor Allele Frequency of variants annotated on dbSNP138	R 3.4.1
	F8	Final filters	Several filters to identify variants that are most likely pathogenetic	Python 3.6.1
